# Supplementary material for: Unpacking the Oral Healthcare Landscape in India: A Qualitative Inquiry into Strengths, Shortfalls, and Future Directions Through the Lens of Public Health Dentists
Source: Int J Environ Res Public Health. 2025 Nov 18;22(11):1741. doi: 10.3390/ijerph22111741 (PMC12652812; doi:10.3390/ijerph22111741)
Supplement: Supplementary file 1 [file ijerph-22-01741-s001.zip]

Archive with 1 entries (1 files):
- ijerph-3857042-supplementary.pdf
